# Supplementary material for: The mucosal barrier and anti-viral immune responses can eliminate portions of the viral population during transmission and early viral growth
Source: PLoS One. 2021 Dec 2;16(12):e0260010. doi: 10.1371/journal.pone.0260010 (PMC8639003; doi:10.1371/journal.pone.0260010)
Supplement: S1 Table — RT-PCR primers and PCR primers used for r10001, r04103, cy0428, and cy0575 are listed. Replicates for cy0428 and cy0575 were separated following vRNA isolation from plasma, while replicates for r10001 and r04103 were separated following RT-PCR. Replicates were included wherever they were completed. PCR primers contained Common Sequence (CS) tags. Primer sequences, along with two different common sequence tags, were incorporated in different variations. (XLSX) [file pone.0260010.s002.xlsx]

## Sheet: Sheet1
		RT-PCR primers (for long amplicon)				PCR Primers (to generate short CS-tagged amplicons)
Animal	Days Post Infection	F Primer Name	F Primer Sequence	R Primer Name	R Primer Sequence	F Primer Name	F Primer CS Tag	F Primer Sequence	R Primer Name	R Primer CS Tag	R Primer Sequence
cy0428	3	5942F	GCTTTACAGCGGGAGAAGTG	8184R	TGCCAAGTGTTGATTATTTGTC	6334F	ACACTGACGACATGGTTCTACA	TCTAGGGGAAGGACATGGGG	6750R	TACGGTAGCAGAGACTTGGTCT	ACTGGCAATGGTAGCAACACT
		5942F	GCTTTACAGCGGGAGAAGTG	8184R	TGCCAAGTGTTGATTATTTGTC	6334F	TACGGTAGCAGAGACTTGGTCT	TCTAGGGGAAGGACATGGGG	6750R	ACACTGACGACATGGTTCTACA	ACTGGCAATGGTAGCAACACT
	7	5942F	GCTTTACAGCGGGAGAAGTG	8184R	TGCCAAGTGTTGATTATTTGTC	6334F	ACACTGACGACATGGTTCTACA	TCTAGGGGAAGGACATGGGG	6750R	TACGGTAGCAGAGACTTGGTCT	ACTGGCAATGGTAGCAACACT
		5942F	GCTTTACAGCGGGAGAAGTG	8184R	TGCCAAGTGTTGATTATTTGTC	6334F	TACGGTAGCAGAGACTTGGTCT	TCTAGGGGAAGGACATGGGG	6750R	ACACTGACGACATGGTTCTACA	ACTGGCAATGGTAGCAACACT
	10	5942F	GCTTTACAGCGGGAGAAGTG	8184R	TGCCAAGTGTTGATTATTTGTC	6334F	ACACTGACGACATGGTTCTACA	TCTAGGGGAAGGACATGGGG	6750R	TACGGTAGCAGAGACTTGGTCT	ACTGGCAATGGTAGCAACACT
		5942F	GCTTTACAGCGGGAGAAGTG	8184R	TGCCAAGTGTTGATTATTTGTC	6334F	TACGGTAGCAGAGACTTGGTCT	TCTAGGGGAAGGACATGGGG	6750R	ACACTGACGACATGGTTCTACA	ACTGGCAATGGTAGCAACACT
	14	5942F	GCTTTACAGCGGGAGAAGTG	8184R	TGCCAAGTGTTGATTATTTGTC	6334F	ACACTGACGACATGGTTCTACA	TCTAGGGGAAGGACATGGGG	6750R	TACGGTAGCAGAGACTTGGTCT	ACTGGCAATGGTAGCAACACT
		5942F	GCTTTACAGCGGGAGAAGTG	8184R	TGCCAAGTGTTGATTATTTGTC	6334F	TACGGTAGCAGAGACTTGGTCT	TCTAGGGGAAGGACATGGGG	6750R	ACACTGACGACATGGTTCTACA	ACTGGCAATGGTAGCAACACT
	17	5942F	GCTTTACAGCGGGAGAAGTG	8184R	TGCCAAGTGTTGATTATTTGTC	6334F	ACACTGACGACATGGTTCTACA	TCTAGGGGAAGGACATGGGG	6750R	TACGGTAGCAGAGACTTGGTCT	ACTGGCAATGGTAGCAACACT
		5942F	GCTTTACAGCGGGAGAAGTG	8184R	TGCCAAGTGTTGATTATTTGTC	6334F	TACGGTAGCAGAGACTTGGTCT	TCTAGGGGAAGGACATGGGG	6750R	ACACTGACGACATGGTTCTACA	ACTGGCAATGGTAGCAACACT
	21	5942F	GCTTTACAGCGGGAGAAGTG	8184R	TGCCAAGTGTTGATTATTTGTC	6334F	ACACTGACGACATGGTTCTACA	TCTAGGGGAAGGACATGGGG	6750R	TACGGTAGCAGAGACTTGGTCT	ACTGGCAATGGTAGCAACACT
		5942F	GCTTTACAGCGGGAGAAGTG	8184R	TGCCAAGTGTTGATTATTTGTC	6334F	TACGGTAGCAGAGACTTGGTCT	TCTAGGGGAAGGACATGGGG	6750R	ACACTGACGACATGGTTCTACA	ACTGGCAATGGTAGCAACACT
	24	5942F	GCTTTACAGCGGGAGAAGTG	8184R	TGCCAAGTGTTGATTATTTGTC	6334F	ACACTGACGACATGGTTCTACA	TCTAGGGGAAGGACATGGGG	6750R	TACGGTAGCAGAGACTTGGTCT	ACTGGCAATGGTAGCAACACT
		5942F	GCTTTACAGCGGGAGAAGTG	8184R	TGCCAAGTGTTGATTATTTGTC	6334F	TACGGTAGCAGAGACTTGGTCT	TCTAGGGGAAGGACATGGGG	6750R	ACACTGACGACATGGTTCTACA	ACTGGCAATGGTAGCAACACT
	28	5942F	GCTTTACAGCGGGAGAAGTG	8184R	TGCCAAGTGTTGATTATTTGTC	6334F	ACACTGACGACATGGTTCTACA	TCTAGGGGAAGGACATGGGG	6750R	TACGGTAGCAGAGACTTGGTCT	ACTGGCAATGGTAGCAACACT
		5942F	GCTTTACAGCGGGAGAAGTG	8184R	TGCCAAGTGTTGATTATTTGTC	6334F	TACGGTAGCAGAGACTTGGTCT	TCTAGGGGAAGGACATGGGG	6750R	ACACTGACGACATGGTTCTACA	ACTGGCAATGGTAGCAACACT
	42	5942F	GCTTTACAGCGGGAGAAGTG	8184R	TGCCAAGTGTTGATTATTTGTC	6334F	ACACTGACGACATGGTTCTACA	TCTAGGGGAAGGACATGGGG	6750R	TACGGTAGCAGAGACTTGGTCT	ACTGGCAATGGTAGCAACACT
		5942F	GCTTTACAGCGGGAGAAGTG	8184R	TGCCAAGTGTTGATTATTTGTC	6334F	TACGGTAGCAGAGACTTGGTCT	TCTAGGGGAAGGACATGGGG	6750R	ACACTGACGACATGGTTCTACA	ACTGGCAATGGTAGCAACACT
	56	5942F	GCTTTACAGCGGGAGAAGTG	8184R	TGCCAAGTGTTGATTATTTGTC	6334F	ACACTGACGACATGGTTCTACA	TCTAGGGGAAGGACATGGGG	6750R	TACGGTAGCAGAGACTTGGTCT	ACTGGCAATGGTAGCAACACT
		5942F	GCTTTACAGCGGGAGAAGTG	8184R	TGCCAAGTGTTGATTATTTGTC	6334F	TACGGTAGCAGAGACTTGGTCT	TCTAGGGGAAGGACATGGGG	6750R	ACACTGACGACATGGTTCTACA	ACTGGCAATGGTAGCAACACT
	70	5942F	GCTTTACAGCGGGAGAAGTG	8184R	TGCCAAGTGTTGATTATTTGTC	6334F	ACACTGACGACATGGTTCTACA	TCTAGGGGAAGGACATGGGG	6750R	TACGGTAGCAGAGACTTGGTCT	ACTGGCAATGGTAGCAACACT
		5942F	GCTTTACAGCGGGAGAAGTG	8184R	TGCCAAGTGTTGATTATTTGTC	6334F	TACGGTAGCAGAGACTTGGTCT	TCTAGGGGAAGGACATGGGG	6750R	ACACTGACGACATGGTTCTACA	ACTGGCAATGGTAGCAACACT
	84	5942F	GCTTTACAGCGGGAGAAGTG	8184R	TGCCAAGTGTTGATTATTTGTC	6334F	ACACTGACGACATGGTTCTACA	TCTAGGGGAAGGACATGGGG	6750R	TACGGTAGCAGAGACTTGGTCT	ACTGGCAATGGTAGCAACACT
		5942F	GCTTTACAGCGGGAGAAGTG	8184R	TGCCAAGTGTTGATTATTTGTC	6334F	TACGGTAGCAGAGACTTGGTCT	TCTAGGGGAAGGACATGGGG	6750R	ACACTGACGACATGGTTCTACA	ACTGGCAATGGTAGCAACACT
cy0575	3	5942F	GCTTTACAGCGGGAGAAGTG	8184R	TGCCAAGTGTTGATTATTTGTC	6334F	ACACTGACGACATGGTTCTACA	TCTAGGGGAAGGACATGGGG	6750R	TACGGTAGCAGAGACTTGGTCT	ACTGGCAATGGTAGCAACACT
		5942F	GCTTTACAGCGGGAGAAGTG	8184R	TGCCAAGTGTTGATTATTTGTC	6334F	TACGGTAGCAGAGACTTGGTCT	TCTAGGGGAAGGACATGGGG	6750R	ACACTGACGACATGGTTCTACA	ACTGGCAATGGTAGCAACACT
	7	5942F	GCTTTACAGCGGGAGAAGTG	8184R	TGCCAAGTGTTGATTATTTGTC	6334F	ACACTGACGACATGGTTCTACA	TCTAGGGGAAGGACATGGGG	6750R	TACGGTAGCAGAGACTTGGTCT	ACTGGCAATGGTAGCAACACT
	10	5942F	GCTTTACAGCGGGAGAAGTG	8184R	TGCCAAGTGTTGATTATTTGTC	6334F	ACACTGACGACATGGTTCTACA	TCTAGGGGAAGGACATGGGG	6750R	TACGGTAGCAGAGACTTGGTCT	ACTGGCAATGGTAGCAACACT
		5942F	GCTTTACAGCGGGAGAAGTG	8184R	TGCCAAGTGTTGATTATTTGTC	6334F	TACGGTAGCAGAGACTTGGTCT	TCTAGGGGAAGGACATGGGG	6750R	ACACTGACGACATGGTTCTACA	ACTGGCAATGGTAGCAACACT
	14	5942F	GCTTTACAGCGGGAGAAGTG	8184R	TGCCAAGTGTTGATTATTTGTC	6334F	ACACTGACGACATGGTTCTACA	TCTAGGGGAAGGACATGGGG	6750R	TACGGTAGCAGAGACTTGGTCT	ACTGGCAATGGTAGCAACACT
		5942F	GCTTTACAGCGGGAGAAGTG	8184R	TGCCAAGTGTTGATTATTTGTC	6334F	TACGGTAGCAGAGACTTGGTCT	TCTAGGGGAAGGACATGGGG	6750R	ACACTGACGACATGGTTCTACA	ACTGGCAATGGTAGCAACACT
	17	5942F	GCTTTACAGCGGGAGAAGTG	8184R	TGCCAAGTGTTGATTATTTGTC	6334F	ACACTGACGACATGGTTCTACA	TCTAGGGGAAGGACATGGGG	6750R	TACGGTAGCAGAGACTTGGTCT	ACTGGCAATGGTAGCAACACT
	21	5942F	GCTTTACAGCGGGAGAAGTG	8184R	TGCCAAGTGTTGATTATTTGTC	6334F	TACGGTAGCAGAGACTTGGTCT	TCTAGGGGAAGGACATGGGG	6750R	ACACTGACGACATGGTTCTACA	ACTGGCAATGGTAGCAACACT
		5942F	GCTTTACAGCGGGAGAAGTG	8184R	TGCCAAGTGTTGATTATTTGTC	6334F	ACACTGACGACATGGTTCTACA	TCTAGGGGAAGGACATGGGG	6750R	TACGGTAGCAGAGACTTGGTCT	ACTGGCAATGGTAGCAACACT
	24	5942F	GCTTTACAGCGGGAGAAGTG	8184R	TGCCAAGTGTTGATTATTTGTC	6334F	TACGGTAGCAGAGACTTGGTCT	TCTAGGGGAAGGACATGGGG	6750R	ACACTGACGACATGGTTCTACA	ACTGGCAATGGTAGCAACACT
		5942F	GCTTTACAGCGGGAGAAGTG	8184R	TGCCAAGTGTTGATTATTTGTC	6334F	ACACTGACGACATGGTTCTACA	TCTAGGGGAAGGACATGGGG	6750R	TACGGTAGCAGAGACTTGGTCT	ACTGGCAATGGTAGCAACACT
	42	5942F	GCTTTACAGCGGGAGAAGTG	8184R	TGCCAAGTGTTGATTATTTGTC	6334F	TACGGTAGCAGAGACTTGGTCT	TCTAGGGGAAGGACATGGGG	6750R	ACACTGACGACATGGTTCTACA	ACTGGCAATGGTAGCAACACT
		5942F	GCTTTACAGCGGGAGAAGTG	8184R	TGCCAAGTGTTGATTATTTGTC	6334F	ACACTGACGACATGGTTCTACA	TCTAGGGGAAGGACATGGGG	6750R	TACGGTAGCAGAGACTTGGTCT	ACTGGCAATGGTAGCAACACT
	56	5942F	GCTTTACAGCGGGAGAAGTG	8184R	TGCCAAGTGTTGATTATTTGTC	6334F	TACGGTAGCAGAGACTTGGTCT	TCTAGGGGAAGGACATGGGG	6750R	ACACTGACGACATGGTTCTACA	ACTGGCAATGGTAGCAACACT
		5942F	GCTTTACAGCGGGAGAAGTG	8184R	TGCCAAGTGTTGATTATTTGTC	6334F	ACACTGACGACATGGTTCTACA	TCTAGGGGAAGGACATGGGG	6750R	TACGGTAGCAGAGACTTGGTCT	ACTGGCAATGGTAGCAACACT
	70	5942F	GCTTTACAGCGGGAGAAGTG	8184R	TGCCAAGTGTTGATTATTTGTC	6334F	TACGGTAGCAGAGACTTGGTCT	TCTAGGGGAAGGACATGGGG	6750R	ACACTGACGACATGGTTCTACA	ACTGGCAATGGTAGCAACACT
		5942F	GCTTTACAGCGGGAGAAGTG	8184R	TGCCAAGTGTTGATTATTTGTC	6334F	ACACTGACGACATGGTTCTACA	TCTAGGGGAAGGACATGGGG	6750R	TACGGTAGCAGAGACTTGGTCT	ACTGGCAATGGTAGCAACACT
	84	5942F	GCTTTACAGCGGGAGAAGTG	8184R	TGCCAAGTGTTGATTATTTGTC	6334F	TACGGTAGCAGAGACTTGGTCT	TCTAGGGGAAGGACATGGGG	6750R	ACACTGACGACATGGTTCTACA	ACTGGCAATGGTAGCAACACT
		5942F	GCTTTACAGCGGGAGAAGTG	8184R	TGCCAAGTGTTGATTATTTGTC	6334F	ACACTGACGACATGGTTCTACA	TCTAGGGGAAGGACATGGGG	6750R	TACGGTAGCAGAGACTTGGTCT	ACTGGCAATGGTAGCAACACT
r10001	7	5942F	GCTTTACAGCGGGAGAAGTG	8184R	TGCCAAGTGTTGATTTGTC	6334F	ACACTGACGACATGGTTCTACA	TCTAGGGGAAGGACATGGGG	6750R	TACGGTAGCAGAGACTTGGTCT	ACTGGCAATGGTAGCAACACT
						6248F	ACACTGACGACATGGTTCTACA	GGGATGTCACCAAGCTATGT	6747R	TACGGTAGCAGAGACTTGGTCT	GGCAATGGTAGCAACACTTTT
	14	5942F	GCTTTACAGCGGGAGAAGTG	8184R	TGCCAAGTGTTGATTTGTC	6334F	ACACTGACGACATGGTTCTACA	TCTAGGGGAAGGACATGGGG	6750R	TACGGTAGCAGAGACTTGGTCT	ACTGGCAATGGTAGCAACACT
						6248F	ACACTGACGACATGGTTCTACA	GGGATGTCACCAAGCTATGT	6747R	TACGGTAGCAGAGACTTGGTCT	GGCAATGGTAGCAACACTTTT
	21	5942F	GCTTTACAGCGGGAGAAGTG	8184R	TGCCAAGTGTTGATTTGTC	6334F	ACACTGACGACATGGTTCTACA	TCTAGGGGAAGGACATGGGG	6750R	TACGGTAGCAGAGACTTGGTCT	ACTGGCAATGGTAGCAACACT
						6248F	ACACTGACGACATGGTTCTACA	GGGATGTCACCAAGCTATGT	6747R	TACGGTAGCAGAGACTTGGTCT	GGCAATGGTAGCAACACTTTT
	28	5942F	GCTTTACAGCGGGAGAAGTG	8184R	TGCCAAGTGTTGATTTGTC	6334F	ACACTGACGACATGGTTCTACA	TCTAGGGGAAGGACATGGGG	6750R	TACGGTAGCAGAGACTTGGTCT	ACTGGCAATGGTAGCAACACT
						6248F	ACACTGACGACATGGTTCTACA	GGGATGTCACCAAGCTATGT	6747R	TACGGTAGCAGAGACTTGGTCT	GGCAATGGTAGCAACACTTTT
	42	5942F	GCTTTACAGCGGGAGAAGTG	8184R	TGCCAAGTGTTGATTTGTC	6334F	ACACTGACGACATGGTTCTACA	TCTAGGGGAAGGACATGGGG	6750R	TACGGTAGCAGAGACTTGGTCT	ACTGGCAATGGTAGCAACACT
						6248F	ACACTGACGACATGGTTCTACA	GGGATGTCACCAAGCTATGT	6747R	TACGGTAGCAGAGACTTGGTCT	GGCAATGGTAGCAACACTTTT
	56	5942F	GCTTTACAGCGGGAGAAGTG	8184R	TGCCAAGTGTTGATTTGTC	6334F	ACACTGACGACATGGTTCTACA	TCTAGGGGAAGGACATGGGG	6750R	TACGGTAGCAGAGACTTGGTCT	ACTGGCAATGGTAGCAACACT
						6248F	ACACTGACGACATGGTTCTACA	GGGATGTCACCAAGCTATGT	6747R	TACGGTAGCAGAGACTTGGTCT	GGCAATGGTAGCAACACTTTT
	70	5942F	GCTTTACAGCGGGAGAAGTG	8184R	TGCCAAGTGTTGATTTGTC	6334F	ACACTGACGACATGGTTCTACA	TCTAGGGGAAGGACATGGGG	6750R	TACGGTAGCAGAGACTTGGTCT	ACTGGCAATGGTAGCAACACT
						6248F	ACACTGACGACATGGTTCTACA	GGGATGTCACCAAGCTATGT	6747R	TACGGTAGCAGAGACTTGGTCT	GGCAATGGTAGCAACACTTTT
	84	5942F	GCTTTACAGCGGGAGAAGTG	8184R	TGCCAAGTGTTGATTTGTC	6334F	ACACTGACGACATGGTTCTACA	TCTAGGGGAAGGACATGGGG	6750R	TACGGTAGCAGAGACTTGGTCT	ACTGGCAATGGTAGCAACACT
						6248F	ACACTGACGACATGGTTCTACA	GGGATGTCACCAAGCTATGT	6747R	TACGGTAGCAGAGACTTGGTCT	GGCAATGGTAGCAACACTTTT
r04103	7	5942F	GCTTTACAGCGGGAGAAGTG	8184R	TGCCAAGTGTTGATTTGTC	6334F	TACGGTAGCAGAGACTTGGTCT	TCTAGGGGAAGGACATGGGG	6750R	ACACTGACGACATGGTTCTACA	ACTGGCAATGGTAGCAACACT
						6248R	TACGGTAGCAGAGACTTGGTCT	GGGATGTCACCAAGCTATGT	6747R	ACACTGACGACATGGTTCTACA	GGCAATGGTAGCAACACTTTT
	14	5942F	GCTTTACAGCGGGAGAAGTG	8184R	TGCCAAGTGTTGATTTGTC	6334F	TACGGTAGCAGAGACTTGGTCT	TCTAGGGGAAGGACATGGGG	6750R	ACACTGACGACATGGTTCTACA	ACTGGCAATGGTAGCAACACT
						6248R	TACGGTAGCAGAGACTTGGTCT	GGGATGTCACCAAGCTATGT	6747R	ACACTGACGACATGGTTCTACA	GGCAATGGTAGCAACACTTTT
	21	5942F	GCTTTACAGCGGGAGAAGTG	8184R	TGCCAAGTGTTGATTTGTC	6334F	TACGGTAGCAGAGACTTGGTCT	TCTAGGGGAAGGACATGGGG	6750R	ACACTGACGACATGGTTCTACA	ACTGGCAATGGTAGCAACACT
						6248R	TACGGTAGCAGAGACTTGGTCT	GGGATGTCACCAAGCTATGT	6747R	ACACTGACGACATGGTTCTACA	GGCAATGGTAGCAACACTTTT
	28	5942F	GCTTTACAGCGGGAGAAGTG	8184R	TGCCAAGTGTTGATTTGTC	6334F	TACGGTAGCAGAGACTTGGTCT	TCTAGGGGAAGGACATGGGG	6750R	ACACTGACGACATGGTTCTACA	ACTGGCAATGGTAGCAACACT
						6248R	TACGGTAGCAGAGACTTGGTCT	GGGATGTCACCAAGCTATGT	6747R	ACACTGACGACATGGTTCTACA	GGCAATGGTAGCAACACTTTT
	42	5942F	GCTTTACAGCGGGAGAAGTG	8184R	TGCCAAGTGTTGATTTGTC	6334F	TACGGTAGCAGAGACTTGGTCT	TCTAGGGGAAGGACATGGGG	6750R	ACACTGACGACATGGTTCTACA	ACTGGCAATGGTAGCAACACT
						6248R	TACGGTAGCAGAGACTTGGTCT	GGGATGTCACCAAGCTATGT	6747R	ACACTGACGACATGGTTCTACA	GGCAATGGTAGCAACACTTTT
	56	5942F	GCTTTACAGCGGGAGAAGTG	8184R	TGCCAAGTGTTGATTTGTC	6334F	TACGGTAGCAGAGACTTGGTCT	TCTAGGGGAAGGACATGGGG	6750R	ACACTGACGACATGGTTCTACA	ACTGGCAATGGTAGCAACACT
						6248R	TACGGTAGCAGAGACTTGGTCT	GGGATGTCACCAAGCTATGT	6747R	ACACTGACGACATGGTTCTACA	GGCAATGGTAGCAACACTTTT
	70	5942F	GCTTTACAGCGGGAGAAGTG	8184R	TGCCAAGTGTTGATTTGTC	6334F	TACGGTAGCAGAGACTTGGTCT	TCTAGGGGAAGGACATGGGG	6750R	ACACTGACGACATGGTTCTACA	ACTGGCAATGGTAGCAACACT
						6248R	TACGGTAGCAGAGACTTGGTCT	GGGATGTCACCAAGCTATGT	6747R	ACACTGACGACATGGTTCTACA	GGCAATGGTAGCAACACTTTT
	84	5942F	GCTTTACAGCGGGAGAAGTG	8184R	TGCCAAGTGTTGATTTGTC	6334F	TACGGTAGCAGAGACTTGGTCT	TCTAGGGGAAGGACATGGGG	6750R	ACACTGACGACATGGTTCTACA	ACTGGCAATGGTAGCAACACT
						6248R	TACGGTAGCAGAGACTTGGTCT	GGGATGTCACCAAGCTATGT	6747R	ACACTGACGACATGGTTCTACA	GGCAATGGTAGCAACACTTTT
